# Supplementary material for: Lesions in the Posterior Visual Pathway Promote Trans-Synaptic Degeneration of Retinal Ganglion Cells
Source: PLoS One. 2014 May 23;9(5):e97444. doi: 10.1371/journal.pone.0097444 (PMC4032251; doi:10.1371/journal.pone.0097444)
Supplement: Table S1 — Clinical, OCT and VF raw data from patients. (XLSX) [file pone.0097444.s001.xlsx]

## Sheet: Data
n	Age	Diagnosis	Site	Side	Event	Time to OCT	Type of VFD	MD_OD	MD_OS	PSD_OD	PSD_OS	Date OCT	OD_S_1	OD_SN_1	OD_IN_1	OD_I_1	OD_IT_1	OD_ST_1	OD_min_1	OD_ave_1	OS_S_1	OS_ST_1	OS_IT_1	OS_I_1	OS_IN_1	OS_SN_1	OS_min_1	OS_ave_1	OD_RNFL_ST	OD_RNFL_IT	OD_RNFL_IN	OD_RNFL_SN	OD_RNFL_12_1	OD_RNFL_1_1	OD_RNFL_2_1	OD_RNFL_3_1	OD_RNFL_4_1	OD_RNFL_5_1	OD_RNFL_6_1	OD_RNFL_7_1	OD_RNFL_8_1	OD_RNFL_9_1	OD_RNFL_10_1	OD_RNFL_11_1	OS_RNFL_ST	OS_RNFL_IT	OS_RNFL_IN	OS_RNFL_SN	OS_RNFL_12_1
1	49	AV malformation	Occipital cortex	Left	Intraprarenchymal bleed	2.67945	quadrantanopsia	-6.6	-9.48	10.26	10.66	2010-11-03	84	76	57	72	87	84	47	77	89	82	72	80	88	89	72	83	118.5	153.5	69.5	74	65	76	72	73	49	90	127	180	76	86	108	129	124.5	114.5	65.5	81.5	110
2	25	Cerebral toxoplasmosis	Occipital cortex	Left	Encephalitis	6.67397	quadrantanopsia	-13.12	-10.45	13.22	14.71	2012-10-03	76	77	55	56	57	67	49	65	73	72	52	59	60	68	47	64	90	107	56	111.5	124	125	98	58	52	60	128	86	45	45	75	105	92	64.5	84.5	89.5	124
3	18	Intracranial aneurysm	Occipital cortex	Left	Subarachnoid bleed	9.76712	quadrantanopsia	-7.88	-13.37	11.61	14.42	2013-07-09	88	83	65	83	93	87	61	83	91	84	65	68	90	94	60	82	98	137.5	54	93.5	121	92	95	61	42	66	155	120	43	40	72	124	101.5	65.5	75.5	106.5	142
4	68	Stroke	Occipital cortex	Left	Ischaemic stroke	3.89589	Hemianopsia	-13.6	-18.48	15.44	15.03	2012-10-10	76	61	69	81	79	80	62	74	80	67	74	82	81	79	66	77	90.5	126.5	73	76.5	96	66	87	50	47	99	138	115	44	32	60	121	74	87.5	87.5	90.5	96
5	21	AV malformation	Occipital cortex	Right	Intraprarenchymal bleed	7.13973	quadrantanopsia	-3.83	-3.41	8.79	7.34	2012-06-27	86	87	88	71	70	83	65	81	85	85	87	75	62	82	62	79	124	120.5	57	80	97	76	84	43	41	73	111	130	74	64	99	149	116	93.5	63.5	75	112
6	54	Stroke	Internal capsule	Right	Intraprarenchymal bleed	5.7726	quadrantanopsia	-4.91	-5.56	9.58	10.87	2010-06-30	67	80	79	78	77	63	56	74	70	81	82	80	75	69	62	76	79.5	131.5	75.5	98	89	102	94	52	63	88	133	130	65	52	58	101	83.5	104	79	78	104
7	65	Primary CNS lymphoma	Occipital cortex	Right	Surgical excision	2.58082	quadrantanopsia	-8.75	-6.69	11.14	10.36	2011-05-24	64	82	69	74	82	67	52	73	66	76	77	73	72	62	60	71	98	157	84	83	101	84	82	62	60	108	148	166	70	50	64	132	82	83	84	104	138
8	21	Craniopharyngioma	Occipital cortex	Right	Surgical excision	1.4274	Hemianopsia	-23.81	-15.36	13.89	13.79	2010-11-24	70	61	66	60	47	52	41	59	60	68	79	63	53	48	47	62	41.5	49.5	60	59.5	57	62	57	62	55	65	61	38	29	27	27	56	72.5	88.5	47.5	54	59
[truncated: 19 more columns]
